# Supplementary material for: Equine Rhinitis A Virus Infection in Thoroughbred Racehorses—A Putative Role in Poor Performance?
Source: Viruses. 2019 Oct 18;11(10):963. doi: 10.3390/v11100963 (PMC6848918; doi:10.3390/v11100963)
Supplement: Supplementary file 1 [file viruses-11-00963-s001.zip]

Archive with 3 entries (2 files):
- viruses-602351-suppl/
- viruses-602351-suppl/Legend Supplementary Table 1.pdf
- viruses-602351-suppl/Supplementary Table 1.xlsx
