# Supplementary material for: Equine Rhinitis A Virus Infection in Thoroughbred Racehorses—A Putative Role in Poor Performance?
Source: Viruses. 2019 Oct 18;11(10):963. doi: 10.3390/v11100963 (PMC6848918; doi:10.3390/v11100963)
Supplement: Supplementary file 1 [file viruses-11-00963-s001.zip › viruses-602351-suppl/Supplementary Table 1.xlsx]

## Sheet: Sheet1
			CFT	CFT	CFT	CFT	HI	HI	ELISA
Horse Number	Age	Date	EHV-1	EHV-4	ERAV	ERBV	EI H7N7	EI H3N8	EAV
1	2YO	1989-04-05	0	0	0	5	128	512	Neg
1	2YO	1989-05-01	0	0	160	N/A	N/A	N/A	N/A
1	2YO	1989-05-30	5	0	160	<5	128	512	Neg
1	2YO	1989-06-27	0	0	40	10	256	512	Neg
1	2YO	1989-08-01	0	0	40	5	256	1024	Neg
1	2YO	1989-09-05	5	0	20	<5	256	1024	Neg
1	2YO	1989-10-04	5	5	10	<5	128	512	Neg
2	2YO	1989-04-05	20	10	5	5	64	1024	Neg
2	2YO	1989-05-01	10	5	10	N/A	64	512	N/A
2	2YO	1989-05-09	20	5	40	N/A	64	1024	N/A
2	2YO	1989-05-30	10	0	0	<5	128	1024	Neg
2	2YO	1989-06-27	5	0	0	<5	64	512	Neg
2	2YO	1989-08-01	5	5	0	<5	32	512	Neg
2	2YO	1989-09-05	5	0	0	5	64	512	Neg
2	2YO	1989-10-04	20	10	0	<5	32	256	Neg
3	2YO	1989-04-05	5	0	0	<5	32	128	Neg
3	2YO	1989-05-01	5	0	0	<5	16	128	Neg
3	2YO	1989-05-09	10	0	20	<5	32	128	Neg
3	2YO	1989-05-30	10	0	0	<5	16	64	Neg
3	2YO	1989-06-27	10	5	0	<5	16	64	Neg
3	2YO	1989-08-01	5	0	0	<5	8	32	Neg
3	2YO	1989-09-05	0	0	0	<5	8	32	Neg
3	2YO	1989-10-04	5	5	20	<5	128	256	Neg
4	2YO	1989-04-05	5	10	5	N/A	N/A	N/A	Neg
4	2YO	1989-05-01	5	10	5	10	N/A	N/A	Neg
4	2YO	1989-05-09	5	10	40	10	N/A	N/A	Neg
4	2YO	1989-05-30	10	10	10	5	N/A	N/A	Neg
4	2YO	1989-06-27	10	10	10	20	32	128	Neg
4	2YO	1989-08-01	5	5	160	10	32	128	Neg
4	2YO	1989-09-05	5	5	40	10	64	256	Neg
4	2YO	1989-10-04	10	10	20	10	64	256	Neg
5	2YO	1989-04-05	20	10	5	10	32	128	Neg
5	2YO	1989-05-01	10	10	5	N/A	32	128	N/A
5	2YO	1989-05-15	20	10	20	10	256	1024	Neg
5	2YO	1989-05-30	20	10	10	10	256	1024	Neg
5	2YO	1989-06-27	10	10	160	20	512	1024	Neg
5	2YO	1989-08-01	10	10	160	10	512	1024	Neg
5	2YO	1989-09-05	40	40	40	10	256	1024	Neg
5	2YO	1989-10-04	40	20	40	5	256	1024	Neg
6	2YO	1989-04-05	0	0	40	<5	128	128	Neg
6	2YO	1989-05-01	5	5	40	N/A	256	256	N/A
6	2YO	1989-05-15	10	5	80	5	64	128	Neg
6	2YO	1989-05-30	10	5	80	5	32	128	Neg
6	2YO	1989-06-27	5	5	40	<5	32	128	Neg
6	2YO	1989-08-01	5	0	80	5	32	128	Neg
6	2YO	1989-09-05	5	5	40	N/A	32	128	N/A
6	2YO	1989-10-04	20	5	40	5	32	128	Neg
7	2YO	1989-04-05	10	10	80	10	64	512	Neg
7	2YO	1989-05-01	10	5	40	5	32	256	Neg
7	2YO	1989-05-15	10	5	20	5	64	256	Neg
7	2YO	1989-05-30	10	5	20	5	64	512	Neg
7	2YO	1989-06-27	5	5	10	<5	32	256	Neg
7	2YO	1989-08-01	5	5	10	<5	32	256	Neg
7	2YO	1989-09-05	5	5	5	N/A	32	128	N/A
7	2YO	1989-10-04	10	5	10	<5	256	512	Neg
8	2YO	1989-04-05	5	0	0	5	64	128	Neg
8	2YO	1989-05-01	5	0	0	5	64	128	Neg
8	2YO	1989-05-15	10	5	0	5	64	256	Neg
8	2YO	1989-05-30	10	5	0	5	64	128	Neg
8	2YO	1989-06-27	5	0	160	10	64	128	Neg
8	2YO	1989-08-01	5	0	40	5	64	128	Neg
8	2YO	1989-09-05	10	10	10	5	64	128	Neg
8	2YO	1989-10-04	5	5	10	5	64	128	Neg
9	2YO	1989-04-05	5	0	0	10	64	256	Neg
9	2YO	1989-05-01	10	0	5	20	64	128	Neg
9	2YO	1989-05-30	10	5	40	10	64	128	Neg
9	2YO	1989-06-27	10	5	20	10	64	256	Neg
9	2YO	1989-08-01	5	0	20	5	64	256	Neg
9	2YO	1989-09-05	5	0	5	5	64	256	Neg
9	2YO	1989-10-04	10	5	10	5	128	256	Neg
10	2YO	1989-04-05	20	5	0	<5	64	1024	Neg
10	2YO	1989-05-01	20	0	0	<5	N/A	N/A	Neg
10	2YO	1989-05-30	20	5	40	<5	128	1024	Neg
10	2YO	1989-06-27	20	5	10	<5	128	1024	Neg
10	2YO	1989-08-01	10	5	20	<5	128	512	Neg
10	2YO	1989-09-05	40	5	10	5	128	512	Neg
10	2YO	1989-10-04	40	10	10	<5	256	1024	Neg
11	2YO	1989-04-05	5	5	0	N/A	N/A	N/A	N/A
11	2YO	1989-05-01	0	0	0	N/A	N/A	N/A	N/A
11	2YO	1989-05-30	5	5	40	5	256	512	N/A
11	2YO	1989-06-27	5	5	40	10	256	512	Neg
11	2YO	1989-08-01	5	5	40	<5	256	512	Neg
11	2YO	1989-09-05	5	5	10	10	256	1024	Neg
11	2YO	1989-10-04	10	5	10	5	256	1024	Neg
12	2YO	1989-04-05	5	0	0	20	256	1024	Neg
12	2YO	1989-05-01	0	0	0	40	256	1024	Neg
12	2YO	1989-05-30	5	5	160	20	256	1024	Neg
12	2YO	1989-06-27	5	0	40	10	128	1024	Neg
12	2YO	1989-08-01	5	0	40	10	128	1024	Neg
12	2YO	1989-09-05	10	5	20	10	128	1024	Neg
12	2YO	1989-10-04	20	10	20	10	128	1024	Neg
13	2YO	1989-04-05	20	5	5	20	8	128	Neg
13	2YO	1989-05-01	20	5	0	20	8	64	Neg
13	2YO	1989-05-30	20	5	5	10	8	64	Neg
13	2YO	1989-06-27	5	5	40	10	8	64	Neg
13	2YO	1989-08-01	5	0	40	5	8	64	Neg
13	2YO	1989-09-05	10	5	10	10	16	64	Neg
13	2YO	1989-10-04	10	5	10	5	16	64	Neg
14	2YO	1989-04-05	10	0	0	5	N/A	N/A	Neg
14	2YO	1989-05-01	10	5	0	10	64	256	Neg
14	2YO	1989-05-30	10	5	0	10	128	256	Neg
14	2YO	1989-06-27	10	5	40	<5	128	256	Neg
14	2YO	1989-08-01	5	0	20	<5	16	256	Neg
14	2YO	1989-09-05	20	10	10	<5	32	256	Neg
14	2YO	1989-10-04	40	40	10	5	128	1024	Neg
15	2YO	1989-04-05	0	0	0	5	64	512	Neg
15	2YO	1989-05-01	0	0	0	5	64	512	Neg
15	2YO	1989-05-30	5	5	0	5	64	512	Neg
15	2YO	1989-06-27	5	5	0	10	64	512	Neg
15	2YO	1989-08-01	5	5	160	10	64	512	Neg
15	2YO	1989-09-05	10	20	80	20	64	512	Neg
15	2YO	1989-10-04	10	20	80	10	64	512	Neg
16	2YO	1989-04-05	10	5	0	10	64	256	Neg
16	2YO	1989-05-01	10	5	5	10	64	128	Neg
16	2YO	1989-05-30	20	5	10	10	64	128	Neg
16	2YO	1989-06-27	10	5	5	10	64	128	Neg
16	2YO	1989-08-01	10	5	0	10	32	128	Neg
16	2YO	1989-09-05	20	10	80	20	64	256	Neg
16	2YO	1989-10-04	20	10	40	10	64	128	Neg
17	2YO	1989-04-05	10	5	0	5	128	1024	Neg
17	2YO	1989-05-01	10	0	0	5	128	512	Neg
17	2YO	1989-05-30	20	5	0	5	128	512	Neg
17	2YO	1989-06-27	5	5	0	5	128	1024	Neg
17	2YO	1989-08-01	5	0	5	5	64	1024	Neg
17	2YO	1989-09-05	5	0	10	5	128	1024	Neg
17	2YO	1989-10-04	20	5	5	10	128	512	Neg
18	2YO	1989-04-05	10	5	20	5	64	256	Neg
18	2YO	1989-05-01	10	5	10	5	64	256	Neg
18	2YO	1989-05-30	10	5	5	5	64	256	Neg
18	2YO	1989-06-27	10	5	5	10	64	256	Neg
18	2YO	1989-08-01	5	0	5	10	32	128	Neg
18	2YO	1989-09-05	20	10	5	10	64	256	Neg
18	2YO	1989-10-04	20	10	5	10	64	256	Neg
19	2YO	1989-04-05	5	5	0	10	8	256	Neg
19	2YO	1989-05-01	5	0	0	5	8	256	Neg
19	2YO	1989-05-30	5	5	5	10	8	256	Neg
19	2YO	1989-06-27	5	0	5	5	8	256	Neg
19	2YO	1989-08-01	5	0	0	5	8	256	Neg
19	2YO	1989-09-05	5	0	5	5	8	256	Neg
19	2YO	1989-10-04	10	5	5	5	16	128	Neg
20	2YO	1989-04-05	10	0	10	10	8	64	Neg
20	2YO	1989-05-01	10	0	10	10	8	32	Neg
20	2YO	1989-05-30	10	0	10	10	32	128	Neg
20	2YO	1989-06-27	5	0	5	10	32	128	Neg
20	2YO	1989-08-01	5	0	5	5	64	128	Neg
20	2YO	1989-09-05	10	0	5	5	128	256	Neg
20	2YO	1989-10-04	10	5	5	10	128	256	Neg
21	2YO	1989-04-05	10	5	0	40	64	256	Neg
21	2YO	1989-05-01	10	5	0	20	64	128	Neg
21	2YO	1989-05-30	10	5	0	10	32	128	Neg
21	2YO	1989-06-27	10	5	0	10	32	128	Neg
21	2YO	1989-08-01	5	0	5	N/A	32	128	N/A
21	2YO	1989-09-05	10	5	0	10	64	256	Neg
21	2YO	1989-10-04	10	10	0	10	128	256	Neg
22	4YO	1989-04-05	10	5	5	<5	32	128	Neg
22	4YO	1989-05-01	10	5	5	<5	32	128	Neg
22	4YO	1989-05-30	10	5	5	<5	32	256	Neg
22	4YO	1989-06-27	10	5	5	<5	64	256	Neg
22	4YO	1989-08-01	10	5	5	<5	64	256	Neg
22	4YO	1989-09-05	40	40	40*	40*	64	256	Neg
22	4YO	1989-10-04	20	20	20	10	64	256	Neg
23	4YO	1989-04-05	10	0	0	<5	32	128	Neg
23	4YO	1989-05-01	10	0	5	<5	32	128	Neg
23	4YO	1989-05-30	10	0	10	<5	32	128	Neg
23	4YO	1989-06-27	10	5	20	N/A	32	128	Neg
23	4YO	1989-08-01	10	0	5	<5	16	128	Neg
23	4YO	1989-09-05	20	5	5	<5	32	256	Neg
23	4YO	1989-10-04	20	20	5	<5	32	256	Neg
24	4YO	1989-04-05	5	0	0	5	16	64	Neg
24	4YO	1989-05-01	5	0	10	5	16	64	Neg
24	4YO	1989-05-30	5	5	40	5	16	64	Neg
24	4YO	1989-06-27	20	5	20	<5	16	64	Neg
24	4YO	1989-08-01	5	5	10	5	16	64	Neg
24	4YO	1989-09-05	10	5	10	5	16	64	Neg
24	4YO	1989-10-04	20	5	10	<5	16	128	Neg
25	4YO	1989-04-05	10	5	5	<5	N/A	N/A	Neg
25	4YO	1989-05-01	20	10	5	5	0	64	Neg
25	4YO	1989-05-30	20	10	10	5	0	64	Neg
25	4YO	1989-06-27	10	5	5	<5	0	64	Neg
25	4YO	1989-08-01	5	5	10	<5	N/A	N/A	Neg
25	4YO	1989-09-05	20	20	10	5	0	128	Neg
25	4YO	1989-10-04	20	20	10	5	N/A	N/A	Neg
26	3YO	1989-04-05	10	0	0	<5	256	512	Neg
26	3YO	1989-05-01	5	0	0	<5	128	512	Neg
26	3YO	1989-05-30	10	0	0	<5	256	1024	Neg
26	3YO	1989-06-27	10	0	0	<5	256	512	Neg
26	3YO	1989-08-01	5	0	0	<5	128	512	Neg
26	3YO	1989-09-05	5	0	0	<5	256	1024	Neg
26	3YO	1989-10-04	10	0	0	<5	256	1024	Neg
27	3YO	1989-04-05	10	5	20	<5	64	512	Neg
27	3YO	1989-05-01	5	0	20	<5	64	512	Neg
27	3YO	1989-05-30	10	0	10	5	64	256	Neg
27	3YO	1989-06-27	5	0	20	<5	64	256	Neg
27	3YO	1989-08-01	5	0	20	<5	32	256	Neg
27	3YO	1989-09-05	5	0	20	10	32	256	Neg
27	3YO	1989-10-04	10	5	20	5	32	256	Neg
28	3YO	1989-04-05	10	0	20	5	64	512	Neg
28	3YO	1989-05-01	10	0	20	5	32	512	Neg
28	3YO	1989-05-30	20	5	40	5	64	512	Neg
28	3YO	1989-06-27	10	0	10	5	64	1024	Neg
28	3YO	1989-08-01	5	0	20	<5	32	512	Neg
29	3YO	1989-04-05	10	5	10	5	256	256	Neg
29	3YO	1989-05-01	5	5	10	5	256	512	Neg
29	3YO	1989-05-30	10	10	20	5	128	256	Neg
29	3YO	1989-06-27	10	10	10	5	128	256	Neg
29	3YO	1989-08-01	10	5	10	10	128	512	Neg
29	3YO	1989-09-05	5	5	5	5	256	512	Neg
29	3YO	1989-10-04	10	10	10	5	128	512	Neg
30	3YO	1989-04-05	10	0	10	10	256	1024	Neg
30	3YO	1989-05-01	10	0	10	5	128	1024	Neg
30	3YO	1989-05-30	20	0	20	5	256	512	Neg
30	3YO	1989-06-27	20	0	10	5	128	1024	Neg
30	3YO	1989-08-01	10	0	20	5	128	512	Neg
30	3YO	1989-09-05	0	0	10	5	128	512	Neg
30	3YO	1989-10-04	5	0	10	5	128	1024	Neg
